# Supplementary material for: Simple Detection of Pigment Red 53 as a Hazardous Substance in Cosmetic Preparation Using a Polymer Combination of Polystyrene (PS) and Polymethylmethacrylate (PMMA)
Source: Molecules. 2022 Dec 17;27(24):9016. doi: 10.3390/molecules27249016 (PMC9784189; doi:10.3390/molecules27249016)
Supplement: Supplementary file 1 [file molecules-27-09016-s001.zip]

Archive with 1 entries (1 files):
- molecules-2045515-supplementary.pdf
